# Supplementary material for: Assessing the occurrence and transfer dynamics of ESBL/pAmpC-producing Escherichia coli across the broiler production pyramid
Source: PLoS One. 2019 May 17;14(5):e0217174. doi: 10.1371/journal.pone.0217174 (PMC6524947; doi:10.1371/journal.pone.0217174)
Supplement: S1 File — Excel file containing the raw data of this study. (XLSX) [file pone.0217174.s003.xlsx]

## Sheet: Sheet2
chain	stage-code_new	sample-type	isolation	sample-code	strain-code	ESBL	AmpC	ESBL_AmpC	ESBLorAmpC	ResistanceGene	phylogroup	CTX_variant	TEM-SHV_variant	CMY_variant	Sample stage	chain_stage
A	BrS1	cloacal	CTX-EMB	02	02-g	0	1	AmpC	1	CMY	B2				Breeder_chicks	ABrS1
A	BrS1	cloacal	CTX-EMB	02	02-h	0	1	AmpC	1	not_determined	not_determined				Breeder_chicks	ABrS1
A	BrS1	cloacal	CTX-EMB	04	04-g	0	1	AmpC	1	CMY	B2				Breeder_chicks	ABrS1
A	BrS1	cloacal	CTX-EMB	05	05-g	0	1	AmpC	1	CMY	B2				Breeder_chicks	ABrS1
A	BrS1	cloacal	CTX-EMB	05	05-h	0	1	AmpC	1	not_determined	not_determined				Breeder_chicks	ABrS1
A	BrS1	cloacal	CTX-EMB	06	06-g	0	1	AmpC	1	CMY	B2				Breeder_chicks	ABrS1
A	BrS1	cloacal	CTX-EMB	06	06-h	0	1	AmpC	1	not_determined	not_determined				Breeder_chicks	ABrS1
A	BrS1	cloacal	CTX-EMB	07	07-g	0	1	AmpC	1	CMY	B2				Breeder_chicks	ABrS1
A	BrS1	cloacal	CTX-EMB	07	07-h	0	1	AmpC	1	not_determined	not_determined				Breeder_chicks	ABrS1
A	BrS1	cloacal	CTX-EMB	08	08-a	0	1	AmpC	1	CMY	B2				Breeder_chicks	ABrS1
A	BrS1	cloacal	CTX-EMB	08	08-b	0	1	AmpC	1	not_determined	not_determined				Breeder_chicks	ABrS1
A	BrS1	cloacal	CTX-EMB	08	08-c	0	1	AmpC	1	not_determined	not_determined				Breeder_chicks	ABrS1
A	BrS1	cloacal	CTX-EMB	09	09-g	0	1	AmpC	1	CMY	D				Breeder_chicks	ABrS1
A	BrS1	cloacal	CTX-EMB	09	09-h	0	1	AmpC	1	not_determined	not_determined				Breeder_chicks	ABrS1
A	BrS1	cloacal	CTX-EMB	10	10-g	0	1	AmpC	1	CMY	B2				Breeder_chicks	ABrS1
A	BrS1	cloacal	CTX-EMB	10	10-h	0	1	AmpC	1	not_determined	not_determined				Breeder_chicks	ABrS1
A	BrS1	cloacal	CTX-EMB	11	11-g	0	1	AmpC	1	CMY	B2				Breeder_chicks	ABrS1
A	BrS1	cloacal	CTX-EMB	11	11-h	0	1	AmpC	1	not_determined	not_determined				Breeder_chicks	ABrS1
A	BrS1	cloacal	CTX-EMB	12	12-g	0	1	AmpC	1	CMY	B2				Breeder_chicks	ABrS1
A	BrS1	cloacal	CTX-EMB	12	12-h	0	1	AmpC	1	not_determined	not_determined				Breeder_chicks	ABrS1
A	BrS1	cloacal	CTX-EMB	13	13-g	0	1	AmpC	1	CMY	B2				Breeder_chicks	ABrS1
A	BrS1	cloacal	CTX-EMB	13	13-h	0	1	AmpC	1	not_determined	not_determined				Breeder_chicks	ABrS1
A	BrS1	cloacal	CTX-EMB	14	14-g	0	1	AmpC	1	CMY	B2				Breeder_chicks	ABrS1
A	BrS1	cloacal	CTX-EMB	14	14-h	0	1	AmpC	1	not_determined	not_determined				Breeder_chicks	ABrS1
A	BrS1	cloacal	CTX-EMB	15	15-g	0	1	AmpC	1	CMY	B2				Breeder_chicks	ABrS1
A	BrS1	cloacal	CTX-EMB	15	15-h	0	1	AmpC	1	not_determined	not_determined				Breeder_chicks	ABrS1
A	BrS1	cloacal	CTX-EMB	17	17-g	0	1	AmpC	1	CMY	B2				Breeder_chicks	ABrS1
A	BrS1	cloacal	CTX-EMB	17	17-h	0	1	AmpC	1	not_determined	not_determined				Breeder_chicks	ABrS1
A	BrS1	cloacal	CTX-EMB	18	18-g	0	1	AmpC	1	CMY	B2				Breeder_chicks	ABrS1
A	BrS1	cloacal	CTX-EMB	18	18-h	0	1	AmpC	1	not_determined	not_determined				Breeder_chicks	ABrS1
A	BrS1	cloacal	CTX-EMB	19	19-a	0	1	AmpC	1	CMY	B2				Breeder_chicks	ABrS1
A	BrS1	cloacal	CTX-EMB	19	19-b	0	1	AmpC	1	not_determined	not_determined				Breeder_chicks	ABrS1
A	BrS1	cloacal	CTX-EMB	19	19-c	0	1	AmpC	1	not_determined	not_determined				Breeder_chicks	ABrS1
A	BrS1	cloacal	CTX-EMB	20	20-g	0	1	AmpC	1	CMY	D				Breeder_chicks	ABrS1
A	BrS1	cloacal	CTX-EMB	20	20-h	0	1	AmpC	1	not_determined	not_determined				Breeder_chicks	ABrS1
A	BrS2	cloacal	CTX-EMB	07	07-e	0	1	AmpC	1	CMY	B2			CMY-2	Breeder_layers	ABrS2
A	BrS2	cloacal	CTX-EMB	08	08-e	0	0	NEG	0	not_determined	not_determined				Breeder_layers	ABrS2
A	BrS2	cloacal	CTX-EMB	13	13-e	0	1	AmpC	1	CMY	A			CMY-2	Breeder_layers	ABrS2
A	BrS2	cloacal	CTX-EMB	16	16-e	0	1	AmpC	1	CMY	B2				Breeder_layers	ABrS2
A	F1S1	cloacal	CTX-EMB	02	02-e	0	1	AmpC	1	CMY	B2			CMY-2	Fattening_chicks	AF1S1
A	F1S1	cloacal	CTX-EMB	04	04-e	0	1	AmpC	1	CMY	B2				Fattening_chicks	AF1S1
A	F1S1	cloacal	CTX-EMB	06	06-e	0	1	AmpC	1	CMY	F			CMY-2	Fattening_chicks	AF1S1
A	F1S1	cloacal	CTX-EMB	13	13-e	0	1	AmpC	1	CMY	F				Fattening_chicks	AF1S1
A	F1S1	cloacal	CTX-EMB	14	14-e	0	1	AmpC	1	CMY	B2			CMY-2	Fattening_chicks	AF1S1
A	F1S1	cloacal	CTX-EMB	15	15-e	0	1	AmpC	1	CMY	B2				Fattening_chicks	AF1S1
A	F1S1	cloacal	CTX-EMB	16	16-e	0	1	AmpC	1	CMY	F				Fattening_chicks	AF1S1
A	F1S1	cloacal	CTX-EMB	20	20-e	0	0	NEG	0	not_determined	not_determined				Fattening_chicks	AF1S1
A	F2S1	cloacal	CTX-EMB	01	01-e	0	0	NEG	0	not_determined	not_determined				Fattening_chicks	AF2S1
A	F2S1	cloacal	CTX-EMB	02	02-e	0	0	NEG	0	not_determined	not_determined				Fattening_chicks	AF2S1
A	F2S1	cloacal	CTX-EMB	03	03-e	0	0	NEG	0	not_determined	not_determined				Fattening_chicks	AF2S1
A	F2S1	cloacal	CTX-EMB	04	04-e	0	1	AmpC	1	CMY	B2				Fattening_chicks	AF2S1
A	F2S1	cloacal	CTX-EMB	05	05-e	1	0	ESBL	1	CTXGP1	F	CTX-M-55			Fattening_chicks	AF2S1
A	F2S1	cloacal	CTX-EMB	06	06-e	1	0	ESBL	1	CTXGP1	F				Fattening_chicks	AF2S1
A	F2S1	cloacal	CTX-EMB	07	07-e	1	0	ESBL	1	CTXGP1	F				Fattening_chicks	AF2S1
A	F2S1	cloacal	CTX-EMB	08	08-e	0	1	AmpC	1	CMY	B2				Fattening_chicks	AF2S1
A	F2S1	cloacal	CTX-EMB	09	09-e	0	0	NEG	0	not_determined	not_determined				Fattening_chicks	AF2S1
A	F2S1	cloacal	CTX-EMB	10	10-e	1	0	ESBL	1	CTXGP1	F				Fattening_chicks	AF2S1
A	F2S1	cloacal	CTX-EMB	11	11-e	1	1	ESBL-AmpC	1	CMY,CTXGP1	B2	CTX-M-55		CMY-2	Fattening_chicks	AF2S1
A	F2S1	cloacal	CTX-EMB	13	13-e	1	0	ESBL	1	CTXGP1	F				Fattening_chicks	AF2S1
A	F2S1	cloacal	CTX-EMB	14	14-e	0	1	AmpC	1	CMY	B2			CMY-2	Fattening_chicks	AF2S1
A	F2S1	cloacal	CTX-EMB	15	15-e	1	0	ESBL	1	CTXGP1	F				Fattening_chicks	AF2S1
A	F2S1	cloacal	CTX-EMB	16	16-e	0	1	AmpC	1	CMY	B2				Fattening_chicks	AF2S1
A	F2S1	cloacal	CTX-EMB	17	17-e	1	0	ESBL	1	CTXGP1	F				Fattening_chicks	AF2S1
A	F2S1	cloacal	CTX-EMB	19	19-e	1	0	ESBL	1	CTXGP1	F				Fattening_chicks	AF2S1
A	F2S1	cloacal	CTX-EMB	20	20-e	1	0	ESBL	1	CTXGP1	F				Fattening_chicks	AF2S1
A	F3S1	cloacal	CTX-EMB	02	02-e	0	1	AmpC	1	CMY	F			CMY-2	Fattening_chicks	AF3S1
A	F3S1	cloacal	CTX-EMB	03	03-e	1	0	ESBL	1	CTXGP1	F				Fattening_chicks	AF3S1
A	F3S1	cloacal	CTX-EMB	04	04-e	1	0	ESBL	1	CTXGP1	F				Fattening_chicks	AF3S1
A	F3S1	cloacal	CTX-EMB	05	05-e	0	1	AmpC	1	none_found	F				Fattening_chicks	AF3S1
A	F3S1	cloacal	CTX-EMB	06	06-e	0	1	AmpC	1	CMY	F				Fattening_chicks	AF3S1
A	F3S1	cloacal	CTX-EMB	07	07-e	1	0	ESBL	1	CTXGP1	F	CTX-M-1			Fattening_chicks	AF3S1
A	F3S1	cloacal	CTX-EMB	08	08-e	0	1	AmpC	1	CMY	F				Fattening_chicks	AF3S1
A	F3S1	cloacal	CTX-EMB	09	09-b	0	1	AmpC	1	CMY	F				Fattening_chicks	AF3S1
A	F3S1	cloacal	CTX-EMB	10	10-e	1	1	ESBL-AmpC	1	none_found	F				Fattening_chicks	AF3S1
A	F3S1	cloacal	CTX-EMB	11	11-e	1	0	ESBL	1	CTXGP1	F				Fattening_chicks	AF3S1
A	F3S1	cloacal	CTX-EMB	12	12-e	1	0	ESBL	1	CTXGP1	F				Fattening_chicks	AF3S1
A	F3S1	cloacal	CTX-EMB	13	13-e	0	1	AmpC	1	CMY	F				Fattening_chicks	AF3S1
A	F3S1	cloacal	CTX-EMB	14	14-e	0	1	AmpC	1	CMY	F				Fattening_chicks	AF3S1
A	F3S1	cloacal	CTX-EMB	15	15-e	0	1	AmpC	1	CMY	F				Fattening_chicks	AF3S1
A	F3S1	cloacal	CTX-EMB	16	16-e	0	1	AmpC	1	CMY	F				Fattening_chicks	AF3S1
A	F3S1	cloacal	CTX-EMB	17	17-e	0	1	AmpC	1	CMY	F				Fattening_chicks	AF3S1
A	F3S1	cloacal	CTX-EMB	18	18-e	0	1	AmpC	1	CMY	F				Fattening_chicks	AF3S1
A	F3S1	cloacal	CTX-EMB	19	19-e	0	0	NEG	0	not_determined	not_determined				Fattening_chicks	AF3S1
A	F4S1	cloacal	CTX-EMB	01	01-e	1	0	ESBL	1	none_found	F				Fattening_chicks	AF4S1
A	F4S1	cloacal	CTX-EMB	03	03-e	0	1	AmpC	1	CMY	F			CMY-2	Fattening_chicks	AF4S1
A	F4S1	cloacal	CTX-EMB	05	05-a	1	0	ESBL	1	CTXGP1	F				Fattening_chicks	AF4S1
A	F4S1	cloacal	CTX-EMB	06	06-e	0	1	AmpC	1	CMY	F				Fattening_chicks	AF4S1
A	F4S1	cloacal	CTX-EMB	07	07-e	1	0	ESBL	1	none_found	F				Fattening_chicks	AF4S1
A	F4S1	cloacal	CTX-EMB	08	08-a	0	0	NEG	0	not_determined	not_determined				Fattening_chicks	AF4S1
A	F4S1	cloacal	CTX-EMB	10	10-e	0	1	AmpC	1	CMY	F				Fattening_chicks	AF4S1
A	F4S1	cloacal	CTX-EMB	12	12-a	1	0	ESBL	1	none_found	F				Fattening_chicks	AF4S1
A	F4S1	cloacal	CTX-EMB	16	16-e	0	1	AmpC	1	CMY	F				Fattening_chicks	AF4S1
A	F4S1	cloacal	CTX-EMB	17	17-e	1	0	ESBL	1	CTXGP1	F	CTX-M-1			Fattening_chicks	AF4S1
A	F4S1	cloacal	CTX-EMB	18	18-e	0	1	AmpC	1	CMY	F				Fattening_chicks	AF4S1
A	F4S1	cloacal	CTX-EMB	20	20-e	0	1	AmpC	1	CMY	F				Fattening_chicks	AF4S1
A	F1S2	cloacal	CTX-EMB	01	01-e	0	1	AmpC	1	not_determined	not_determined				Fattened_broilers	AF1S2
A	F1S2	cloacal	CTX-EMB	06	06-e	1	0	ESBL	1	CTXGP1	F				Fattened_broilers	AF1S2
A	F1S2	cloacal	CTX-EMB	10	10-e	1	0	ESBL	1	CTXGP1	F	CTX-M-55			Fattened_broilers	AF1S2
A	F1S2	cloacal	CTX-EMB	20	20-e	1	1	ESBL-AmpC	1	CTXGP1	F				Fattened_broilers	AF1S2
A	F2S2	cloacal	CTX-EMB	02	02-e	1	0	ESBL	1	CTXGP1	F	CTX-M-55			Fattened_broilers	AF2S2
A	F2S2	cloacal	CTX-EMB	04	04-e	0	1	AmpC	1	CMY	A			CMY-2	Fattened_broilers	AF2S2
A	F2S2	cloacal	CTX-EMB	06	06-e	1	0	ESBL	1	none_found	A				Fattened_broilers	AF2S2
A	F2S2	cloacal	CTX-EMB	07	07-e	0	1	AmpC	1	none_found	A				Fattened_broilers	AF2S2
A	F2S2	cloacal	CTX-EMB	08	08-e	1	0	ESBL	1	none_found	B1				Fattened_broilers	AF2S2
A	F2S2	cloacal	CTX-EMB	09	09-e	1	0	ESBL	1	none_found	B1				Fattened_broilers	AF2S2
A	F2S2	cloacal	CTX-EMB	10	10-e	1	0	ESBL	1	CTXGP1	A	CTX-M-1			Fattened_broilers	AF2S2
A	F2S2	cloacal	CTX-EMB	12	12-e	1	0	ESBL	1	CTXGP1	F				Fattened_broilers	AF2S2
A	F2S2	cloacal	CTX-EMB	14	14-e	1	0	ESBL	1	none_found	B1				Fattened_broilers	AF2S2
A	F2S2	cloacal	CTX-EMB	15	15-e	1	0	ESBL	1	CTXGP1	B1	CTX-M-1			Fattened_broilers	AF2S2
A	F2S2	cloacal	CTX-EMB	17	17-e	0	1	AmpC	1	none_found	A				Fattened_broilers	AF2S2
A	F2S2	cloacal	CTX-EMB	19	19-e	0	0	NEG	0	not_determined	not_determined				Fattened_broilers	AF2S2
A	F3S2	cloacal	CTX-EMB	01	01-e	1	0	ESBL	1	CTXGP1	F				Fattened_broilers	AF3S2
A	F3S2	cloacal	CTX-EMB	02	02-e	1	0	ESBL	1	CTXGP1	F				Fattened_broilers	AF3S2
A	F3S2	cloacal	CTX-EMB	03	03-e	0	1	AmpC	1	not_determined	not_determined				Fattened_broilers	AF3S2
A	F3S2	cloacal	CTX-EMB	04	04-e	1	0	ESBL	1	CTXGP1	A	CTX-M-1			Fattened_broilers	AF3S2
A	F3S2	cloacal	CTX-EMB	05	05-e	1	0	ESBL	1	CTXGP1	F				Fattened_broilers	AF3S2
A	F3S2	cloacal	CTX-EMB	06	06-e	1	0	ESBL	1	CTXGP1	F	2 genes			Fattened_broilers	AF3S2
A	F3S2	cloacal	CTX-EMB	07	07-e	0	1	AmpC	1	not_determined	not_determined				Fattened_broilers	AF3S2
A	F3S2	cloacal	CTX-EMB	08	08-e	1	0	ESBL	1	CTXGP1	F				Fattened_broilers	AF3S2
A	F3S2	cloacal	CTX-EMB	09	09-e	0	1	AmpC	1	cAmpC	C				Fattened_broilers	AF3S2
A	F3S2	cloacal	CTX-EMB	10	10-e	1	0	ESBL	1	CTXGP1	F				Fattened_broilers	AF3S2
A	F3S2	cloacal	CTX-EMB	11	11-e	0	1	AmpC	1	none_found	B1				Fattened_broilers	AF3S2
A	F3S2	cloacal	CTX-EMB	12	12-e	1	0	ESBL	1	none_found	F				Fattened_broilers	AF3S2
A	F3S2	cloacal	CTX-EMB	13	13-e	0	1	AmpC	1	not_determined	not_determined				Fattened_broilers	AF3S2
A	F3S2	cloacal	CTX-EMB	14	14-e	0	1	AmpC	1	not_determined	not_determined				Fattened_broilers	AF3S2
A	F3S2	cloacal	CTX-EMB	15	15-e	1	0	ESBL	1	CTXGP1	F				Fattened_broilers	AF3S2
A	F3S2	cloacal	CTX-EMB	16	16-e	0	1	AmpC	1	CMY	A			CMY-2	Fattened_broilers	AF3S2
A	F3S2	cloacal	CTX-EMB	17	17-c	0	1	AmpC	1	none_found	B1				Fattened_broilers	AF3S2
A	F3S2	cloacal	CTX-EMB	18	18-d	1	0	ESBL	1	CTXGP1	E				Fattened_broilers	AF3S2
A	F3S2	cloacal	CTX-EMB	19	19-e	1	0	ESBL	1	none_found	F				Fattened_broilers	AF3S2
A	F3S2	cloacal	CTX-EMB	20	20-e	1	0	ESBL	1	none_found	F				Fattened_broilers	AF3S2
A	F4S2	cloacal	CTX-EMB	03	03-e	1	0	ESBL	1	CTXGP1	F	CTX-M-55			Fattened_broilers	AF4S2
A	F4S2	cloacal	CTX-EMB	04	04-e	1	0	ESBL	1	CTXGP1	D				Fattened_broilers	AF4S2
A	F4S2	cloacal	CTX-EMB	06	06-e	1	0	ESBL	1	CTXGP1	D				Fattened_broilers	AF4S2
A	F4S2	cloacal	CTX-EMB	07	07-e	1	0	ESBL	1	CTXGP1	D	CTX-M-1			Fattened_broilers	AF4S2
A	F4S2	cloacal	CTX-EMB	09	09-e	1	0	ESBL	1	CTXGP1	D				Fattened_broilers	AF4S2
A	F4S2	cloacal	CTX-EMB	10	10-e	1	0	ESBL	1	CTXGP1	D				Fattened_broilers	AF4S2
A	F4S2	cloacal	CTX-EMB	11	11-e	1	0	ESBL	1	CTXGP1	D				Fattened_broilers	AF4S2
A	F4S2	cloacal	CTX-EMB	12	12-e	1	0	ESBL	1	CTXGP1	D				Fattened_broilers	AF4S2
A	F4S2	cloacal	CTX-EMB	13	13-a	1	0	ESBL	1	CTXGP1	D				Fattened_broilers	AF4S2
A	F4S2	cloacal	CTX-EMB	15	15-e	1	0	ESBL	1	CTXGP1	D				Fattened_broilers	AF4S2
A	F4S2	cloacal	CTX-EMB	17	17-d	1	0	ESBL	1	CTXGP1	F	CTX-M-55			Fattened_broilers	AF4S2
A	F4S2	cloacal	CTX-EMB	18	18-e	1	0	ESBL	1	CTXGP1	D				Fattened_broilers	AF4S2
A	F4S2	cloacal	CTX-EMB	19	19-e	1	0	ESBL	1	CTXGP1	D				Fattened_broilers	AF4S2
A	F4S2	cloacal	CTX-EMB	20	20-e	1	0	ESBL	1	CTXGP1	D/E				Fattened_broilers	AF4S2
A	F1Sc	carcass	CTX-EMB	01	01-f	1	0	ESBL	1	CTXGP1	F	CTX-M-55			Carcasses	AF1Sc
A	F1Sc	carcass	CTX-EMB	02	02-e	1	0	ESBL	1	CTXGP1	F				Carcasses	AF1Sc
A	F1Sc	carcass	CTX-EMB	03	03-g	1	0	ESBL	1	CTXGP1	F				Carcasses	AF1Sc
A	F1Sc	carcass	CTX-EMB	04	04-f	1	0	ESBL	1	CTXGP1	F				Carcasses	AF1Sc
A	F1Sc	carcass	CTX-EMB	05	05-e	1	0	ESBL	1	CTXGP1	A	CTX-M-1			Carcasses	AF1Sc
A	F1Sc	carcass	CTX-EMB	06	06-f	1	0	ESBL	1	CTXGP1	F				Carcasses	AF1Sc
A	F1Sc	carcass	CTX-EMB	08	08-f	1	0	ESBL	1	CTXGP1	F				Carcasses	AF1Sc
A	F1Sc	carcass	CTX-EMB	09	09-f	1	0	ESBL	1	CTXGP1	F				Carcasses	AF1Sc
A	F1Sc	carcass	CTX-EMB	11	11-f	1	0	ESBL	1	CTXGP1	B2	CTX-M-55			Carcasses	AF1Sc
A	F1Sc	carcass	CTX-EMB	12	12-f	1	0	ESBL	1	CTXGP1	clade-I	2 genes			Carcasses	AF1Sc
A	F1Sc	carcass	CTX-EMB	13	13-e	1	0	ESBL	1	CTXGP1	F				Carcasses	AF1Sc
A	F1Sc	carcass	CTX-EMB	14	14-e	0	1	AmpC	1	CMY	unknown				Carcasses	AF1Sc
A	F1Sc	carcass	CTX-EMB	15	15-f	0	1	AmpC	1	CMY	B2			CMY-2	Carcasses	AF1Sc
A	F1Sc	carcass	CTX-EMB	17	17-f	0	1	AmpC	1	CMY	B2				Carcasses	AF1Sc
A	F1Sc	carcass	CTX-EMB	18	18-e	1	0	ESBL	1	CTXGP1	F				Carcasses	AF1Sc
A	F1Sc	carcass	CTX-EMB	20	20-f	1	0	ESBL	1	CTXGP1	D	CTX-M-15			Carcasses	AF1Sc
A	F2Sc	carcass	CTX-EMB	01	01-e	1	0	ESBL	1	CTXGP1	B1	CTX-M-1			Carcasses	AF2Sc
A	F2Sc	carcass	CTX-EMB	02	02-e	1	0	ESBL	1	CTXGP1	E	CTX-M-1			Carcasses	AF2Sc
A	F2Sc	carcass	CTX-EMB	03	03-e	1	0	ESBL	1	CTXGP1	F				Carcasses	AF2Sc
A	F2Sc	carcass	CTX-EMB	04	04-e	1	0	ESBL	1	CTXGP1	A	CTX-M-1			Carcasses	AF2Sc
A	F2Sc	carcass	CTX-EMB	05	05-e	1	0	ESBL	1	CTXGP1	C				Carcasses	AF2Sc
A	F2Sc	carcass	CTX-EMB	06	06-e	1	0	ESBL	1	CTXGP1	unknown	CTX-M-1			Carcasses	AF2Sc
A	F2Sc	carcass	CTX-EMB	07	07-e	1	0	ESBL	1	CTXGP1	A				Carcasses	AF2Sc
A	F2Sc	carcass	CTX-EMB	08	08-e	1	0	ESBL	1	CTXGP1	F				Carcasses	AF2Sc
A	F2Sc	carcass	CTX-EMB	09	09-e	1	0	ESBL	1	CTXGP1	B1				Carcasses	AF2Sc
A	F2Sc	carcass	CTX-EMB	10	10-e	1	0	ESBL	1	CTXGP1	B1				Carcasses	AF2Sc
A	F2Sc	carcass	CTX-EMB	11	11-e	1	0	ESBL	1	CTXGP1	C				Carcasses	AF2Sc
A	F2Sc	carcass	CTX-EMB	12	12-f	1	0	ESBL	1	CTXGP1	A				Carcasses	AF2Sc
A	F2Sc	carcass	CTX-EMB	13	13-g	1	0	ESBL	1	CTXGP1	A				Carcasses	AF2Sc
A	F2Sc	carcass	CTX-EMB	14	14-e	1	0	ESBL	1	CTXGP1	C	CTX-M-55			Carcasses	AF2Sc
A	F2Sc	carcass	CTX-EMB	15	15-e	1	0	ESBL	1	CTXGP1	B1				Carcasses	AF2Sc
A	F2Sc	carcass	CTX-EMB	16	16-e	1	0	ESBL	1	CTXGP1	D	CTX-M-1			Carcasses	AF2Sc
A	F2Sc	carcass	CTX-EMB	17	17-e	0	1	AmpC	1	CMY	A			CMY-2	Carcasses	AF2Sc
A	F2Sc	carcass	CTX-EMB	18	18-e	1	0	ESBL	1	CTXGP1	B1				Carcasses	AF2Sc
A	F2Sc	carcass	CTX-EMB	19	19-e	1	0	ESBL	1	CTXGP1	B1				Carcasses	AF2Sc
A	F2Sc	carcass	CTX-EMB	20	20-f	1	0	ESBL	1	CTXGP1	B1				Carcasses	AF2Sc
A	F3Sc	carcass	CTX-EMB	01	01-g	1	0	ESBL	1	CTXGP1	F	CTX-M-55			Carcasses	AF3Sc
A	F3Sc	carcass	CTX-EMB	03	03-e	1	0	ESBL	1	CTXGP1	C	CTX-M-1			Carcasses	AF3Sc
A	F3Sc	carcass	CTX-EMB	04	04-d	1	0	ESBL	1	CTXGP1	B1	CTX-M-1			Carcasses	AF3Sc
A	F3Sc	carcass	CTX-EMB	06	06-e	1	0	ESBL	1	CTXGP1	F				Carcasses	AF3Sc
A	F3Sc	carcass	CTX-EMB	07	07-c	0	0	NEG	0	not_determined	not_determined				Carcasses	AF3Sc
A	F3Sc	carcass	CTX-EMB	08	08-e	1	0	ESBL	1	none_found	unknown				Carcasses	AF3Sc
A	F3Sc	carcass	CTX-EMB	09	09-e	1	0	ESBL	1	CTXGP1	F				Carcasses	AF3Sc
A	F3Sc	carcass	CTX-EMB	11	11-e	1	0	ESBL	1	CTXGP1	B1				Carcasses	AF3Sc
A	F3Sc	carcass	CTX-EMB	12	12-e	1	0	ESBL	1	CTXGP1	B1				Carcasses	AF3Sc
A	F3Sc	carcass	CTX-EMB	13	13-e	1	0	ESBL	1	CTXGP1	F				Carcasses	AF3Sc
A	F3Sc	carcass	CTX-EMB	15	15-e	1	0	ESBL	1	CTXGP1	F				Carcasses	AF3Sc
A	F3Sc	carcass	CTX-EMB	16	16-f	1	0	ESBL	1	CTXGP1	F				Carcasses	AF3Sc
A	F3Sc	carcass	CTX-EMB	17	17-e	0	1	AmpC	1	none_found	B1				Carcasses	AF3Sc
A	F3Sc	carcass	CTX-EMB	19	19-e	1	0	ESBL	1	CTXGP1	B1				Carcasses	AF3Sc
A	F3Sc	carcass	CTX-EMB	20	20-e	1	0	ESBL	1	CTXGP1	B2	CTX-M-1			Carcasses	AF3Sc
A	F4Sc	carcass	CTX-EMB	01	01-e	1	0	ESBL	1	CTXGP1	D				Carcasses	AF4Sc
A	F4Sc	carcass	CTX-EMB	02	02-e	1	0	ESBL	1	CTXGP1	D	CTX-M-1			Carcasses	AF4Sc
A	F4Sc	carcass	CTX-EMB	03	03-e	1	0	ESBL	1	CTXGP1	E	CTX-M-1			Carcasses	AF4Sc
A	F4Sc	carcass	CTX-EMB	04	04-e	1	0	ESBL	1	CTXGP1	E				Carcasses	AF4Sc
A	F4Sc	carcass	CTX-EMB	05	05-e	1	0	ESBL	1	CTXGP1	F				Carcasses	AF4Sc
A	F4Sc	carcass	CTX-EMB	06	06-e	0	0	NEG	0	not_determined	not_determined				Carcasses	AF4Sc
A	F4Sc	carcass	CTX-EMB	07	07-e	1	0	ESBL	1	CTXGP1	E				Carcasses	AF4Sc
A	F4Sc	carcass	CTX-EMB	08	08-f	1	0	ESBL	1	CTXGP1	E				Carcasses	AF4Sc
A	F4Sc	carcass	CTX-EMB	09	09-f	1	0	ESBL	1	CTXGP1	E				Carcasses	AF4Sc
A	F4Sc	carcass	CTX-EMB	10	10-e	0	0	NEG	0	not_determined	not_determined				Carcasses	AF4Sc
A	F4Sc	carcass	CTX-EMB	11	11-e	0	0	NEG	0	not_determined	not_determined				Carcasses	AF4Sc
A	F4Sc	carcass	CTX-EMB	12	12-e	1	0	ESBL	1	CTXGP1	C	CTX-M-1			Carcasses	AF4Sc
A	F4Sc	carcass	CTX-EMB	13	13-e	1	0	ESBL	1	CTXGP1	D				Carcasses	AF4Sc
A	F4Sc	carcass	CTX-EMB	14	14-f	1	0	ESBL	1	CTXGP1	C				Carcasses	AF4Sc
A	F4Sc	carcass	CTX-EMB	15	15-e	1	0	ESBL	1	none_found	A				Carcasses	AF4Sc
A	F4Sc	carcass	CTX-EMB	16	16-e	1	0	ESBL	1	CTXGP1	E				Carcasses	AF4Sc
A	F4Sc	carcass	CTX-EMB	17	17-e	1	0	ESBL	1	CTXGP1	C	CTX-M-1			Carcasses	AF4Sc
A	F4Sc	carcass	CTX-EMB	18	18-f	0	0	NEG	0	not_determined	not_determined				Carcasses	AF4Sc
A	F4Sc	carcass	CTX-EMB	19	19-e	0	0	NEG	0	not_determined	not_determined				Carcasses	AF4Sc
A	F4Sc	carcass	CTX-EMB	20	20-e	0	0	NEG	0	not_determined	not_determined				Carcasses	AF4Sc
B	BrS2	cloacal	CTX-EMB	09	09-g	0	1	AmpC	1	cAmpC	B1				Breeder_layers	BBrS2
B	BrS2	cloacal	CTX-EMB	10	10-g	0	1	AmpC	1	CMY	E			CMY-2	Breeder_layers	BBrS2
B	BrS2	cloacal	CTX-EMB	12	12-g	0	1	AmpC	1	CMY	B1				Breeder_layers	BBrS2
B	BrS2	cloacal	CTX-EMB	13	13-g	0	1	AmpC	1	CMY	A				Breeder_layers	BBrS2
B	BrS2	cloacal	CTX-EMB	16	16-g	1	0	ESBL	1	SHV	B1		SHV-12		Breeder_layers	BBrS2
B	BrS2	cloacal	CTX-EMB	20	20-g	1	0	ESBL	1	TEM-52	A		TEM-52 (SNP)		Breeder_layers	BBrS2
B	F1S1	cloacal	CTX-EMB	01	01-g	0	1	AmpC	1	CMY	A			CMY-2	Fattening_chicks	BF1S1
B	F1S1	cloacal	CTX-EMB	02	02-e	1	0	ESBL	1	CTXGP1	F				Fattening_chicks	BF1S1
B	F1S1	cloacal	CTX-EMB	03	03-f	0	1	AmpC	1	CMY	B1				Fattening_chicks	BF1S1
B	F1S1	cloacal	CTX-EMB	04	04-g	0	1	AmpC	1	CMY	B1				Fattening_chicks	BF1S1
B	F1S1	cloacal	CTX-EMB	05	05-c	0	1	AmpC	1	CMY	B1				Fattening_chicks	BF1S1
B	F1S1	cloacal	CTX-EMB	06	06-g	0	1	AmpC	1	CMY	B1				Fattening_chicks	BF1S1
B	F1S1	cloacal	CTX-EMB	07	07-e	0	1	AmpC	1	CMY	B1				Fattening_chicks	BF1S1
B	F1S1	cloacal	CTX-EMB	08	08-g	1	0	ESBL	1	CTXGP1	D	CTX-M-55			Fattening_chicks	BF1S1
B	F1S1	cloacal	CTX-EMB	09	09-f	0	1	AmpC	1	CMY	B1				Fattening_chicks	BF1S1
B	F1S1	cloacal	CTX-EMB	10	10-f	0	1	AmpC	1	CMY	B1				Fattening_chicks	BF1S1
B	F1S1	cloacal	CTX-EMB	11	11-e	0	0	NEG	0	not_determined	not_determined				Fattening_chicks	BF1S1
B	F1S1	cloacal	CTX-EMB	12	12-f	1	0	ESBL	1	CTXGP1	F				Fattening_chicks	BF1S1
B	F1S1	cloacal	CTX-EMB	13	13-e	0	1	AmpC	1	CMY	B1				Fattening_chicks	BF1S1
B	F1S1	cloacal	CTX-EMB	14	14-f	0	1	AmpC	1	CMY	A				Fattening_chicks	BF1S1
B	F1S1	cloacal	CTX-EMB	15	15-f	0	1	AmpC	1	CMY	B1				Fattening_chicks	BF1S1
B	F1S1	cloacal	CTX-EMB	16	16-g	0	1	AmpC	1	CMY	B1				Fattening_chicks	BF1S1
B	F1S1	cloacal	CTX-EMB	17	17-g	0	1	AmpC	1	CMY	B1				Fattening_chicks	BF1S1
B	F1S1	cloacal	CTX-EMB	18	18-e	1	0	ESBL	1	CTXGP1	F	CTX-M-164			Fattening_chicks	BF1S1
B	F1S1	cloacal	CTX-EMB	19	19-e	0	1	AmpC	1	CMY	A				Fattening_chicks	BF1S1
B	F1S1	cloacal	CTX-EMB	20	20-e	0	1	AmpC	1	CMY	B1				Fattening_chicks	BF1S1
B	F2S1	cloacal	CTX-EMB	03	03-f	0	1	AmpC	1	CMY	B1			CMY-2	Fattening_chicks	BF2S1
B	F2S1	cloacal	CTX-EMB	06	06-e	1	0	ESBL	1	SHV	B1		SHV-12		Fattening_chicks	BF2S1
B	F2S1	cloacal	CTX-EMB	12	12-g	1	0	ESBL	1	CTXGP1	F				Fattening_chicks	BF2S1
B	F2S1	cloacal	CTX-EMB	15	15-a	1	0	ESBL	1	CTXGP1	F				Fattening_chicks	BF2S1
B	F2S1	cloacal	CTX-EMB	16	16-e	1	0	ESBL	1	CTXGP1	F	CTX-M-55			Fattening_chicks	BF2S1
B	F2S1	cloacal	CTX-EMB	17	17-d	1	0	ESBL	1	CTXGP1	D	CTX-M-55			Fattening_chicks	BF2S1
B	F2S1	cloacal	CTX-EMB	18	18-g	1	0	ESBL	1	CTXGP1	F				Fattening_chicks	BF2S1
B	F2S1	cloacal	CTX-EMB	19	19-g	1	0	ESBL	1	SHV	B1				Fattening_chicks	BF2S1
B	F2S1	cloacal	CTX-EMB	20	20-g	1	0	ESBL	1	CTXGP1	F				Fattening_chicks	BF2S1
B	F3S1	cloacal	CTX-EMB	01	01-g	1	0	ESBL	1	SHV	E				Fattening_chicks	BF3S1
B	F3S1	cloacal	CTX-EMB	02	02-g	1	1	ESBL-AmpC	1	CMY,SHV	B2		SHV-12	CMY-2	Fattening_chicks	BF3S1
B	F3S1	cloacal	CTX-EMB	04	04-g	0	1	AmpC	1	CMY	A			CMY-2	Fattening_chicks	BF3S1
B	F3S1	cloacal	CTX-EMB	05	05-g	1	0	ESBL	1	SHV	E				Fattening_chicks	BF3S1
B	F3S1	cloacal	CTX-EMB	06	06-e	1	0	ESBL	1	SHV	E				Fattening_chicks	BF3S1
B	F3S1	cloacal	CTX-EMB	07	07-g	1	0	ESBL	1	SHV	E		SHV-12		Fattening_chicks	BF3S1
B	F3S1	cloacal	CTX-EMB	08	08-f	1	0	ESBL	1	SHV	E				Fattening_chicks	BF3S1
B	F3S1	cloacal	CTX-EMB	12	12-g	0	0	NEG	0	not_determined	E				Fattening_chicks	BF3S1
B	F3S1	cloacal	CTX-EMB	12	12-h	0	0	NEG	0	not_determined	E				Fattening_chicks	BF3S1
B	F3S1	cloacal	CTX-EMB	13	13-g	1	0	ESBL	1	SHV	E				Fattening_chicks	BF3S1
B	F3S1	cloacal	CTX-EMB	16	16-g	1	0	ESBL	1	SHV	E				Fattening_chicks	BF3S1
B	F3S1	cloacal	CTX-EMB	17	17-g	1	0	ESBL	1	SHV	E				Fattening_chicks	BF3S1
B	F3S1	cloacal	CTX-EMB	19	19-e	1	0	ESBL	1	SHV	E				Fattening_chicks	BF3S1
B	F3S1	cloacal	CTX-EMB	20	20-g	1	0	ESBL	1	SHV	E				Fattening_chicks	BF3S1
B	F4S1	cloacal	CTX-EMB	07	07-e	0	1	AmpC	1	CMY	E				Fattening_chicks	BF4S1
B	F4S1	cloacal	CTX-EMB	09	09-e	0	1	AmpC	1	none_found	E				Fattening_chicks	BF4S1
B	F4S1	cloacal	CTX-EMB	15	15-g	0	1	AmpC	1	CMY	B1			CMY-2	Fattening_chicks	BF4S1
B	F4S1	cloacal	CTX-EMB	17	17-g	0	1	AmpC	1	CMY	E			CMY-2	Fattening_chicks	BF4S1
B	F4S1	cloacal	CTX-EMB	20	20-e	0	1	AmpC	1	CMY	E				Fattening_chicks	BF4S1
B	F1S2	cloacal	CTX-EMB	04	04-g	0	1	AmpC	1	CMY	A			CMY-2	Fattened_broilers	BF1S2
B	F1S2	cloacal	CTX-EMB	08	08-g	0	1	AmpC	1	CMY	B1				Fattened_broilers	BF1S2
B	F1S2	cloacal	CTX-EMB	08	08-h	0	1	AmpC	1	none_found	B1				Fattened_broilers	BF1S2
B	F1S2	cloacal	CTX-EMB	10	10-g	0	1	AmpC	1	CMY	Unknown				Fattened_broilers	BF1S2
B	F1S2	cloacal	CTX-EMB	12	12-f	0	1	AmpC	1	cAmpC	B1				Fattened_broilers	BF1S2
B	F1S2	cloacal	CTX-EMB	13	13-g	0	1	AmpC	1	cAmpC	B1				Fattened_broilers	BF1S2
B	F1S2	cloacal	CTX-EMB	16	16-g	0	1	AmpC	1	CMY	B1			CMY-2	Fattened_broilers	BF1S2
B	F1S2	cloacal	CTX-EMB	18	18-g	1	0	ESBL	1	CTXGP1	F	CTX-M-55			Fattened_broilers	BF1S2
B	F1S2	cloacal	CTX-EMB	19	19-g	0	1	AmpC	1	cAmpC	B1				Fattened_broilers	BF1S2
B	F2S2	cloacal	CTX-EMB	01	01-g	1	0	ESBL	1	SHV	B1				Fattened_broilers	BF2S2
B	F2S2	cloacal	CTX-EMB	03	03-g	1	0	ESBL	1	CTXGP1	F				Fattened_broilers	BF2S2
B	F2S2	cloacal	CTX-EMB	07	07-g	1	0	ESBL	1	CTXGP1	F	CTX-M-55			Fattened_broilers	BF2S2
B	F2S2	cloacal	CTX-EMB	08	08-e	1	0	ESBL	1	SHV	B1		SHV-12		Fattened_broilers	BF2S2
B	F2S2	cloacal	CTX-EMB	12	12-f	1	0	ESBL	1	SHV	B1				Fattened_broilers	BF2S2
B	F2S2	cloacal	CTX-EMB	17	17-g	1	0	ESBL	1	CTXGP1	F				Fattened_broilers	BF2S2
B	F2S2	cloacal	CTX-EMB	18	18-e	0	0	NEG	0	not_determined	E				Fattened_broilers	BF2S2
B	F2S2	cloacal	CTX-EMB	20	20-e	1	0	ESBL	1	SHV	B1				Fattened_broilers	BF2S2
B	F3S2	cloacal	CTX-EMB	01	01-f	1	0	ESBL	1	CTXGP1	E				Fattened_broilers	BF3S2
B	F3S2	cloacal	CTX-EMB	02	02-g	1	0	ESBL	1	SHV	A				Fattened_broilers	BF3S2
B	F3S2	cloacal	CTX-EMB	03	03-d	1	0	ESBL	1	CTXGP1	E				Fattened_broilers	BF3S2
B	F3S2	cloacal	CTX-EMB	04	04-g	1	0	ESBL	1	CTXGP1	E				Fattened_broilers	BF3S2
B	F3S2	cloacal	CTX-EMB	05	05-e	1	0	ESBL	1	CTXGP1	E				Fattened_broilers	BF3S2
B	F3S2	cloacal	CTX-EMB	06	06-e	1	0	ESBL	1	CTXGP1	E				Fattened_broilers	BF3S2
B	F3S2	cloacal	CTX-EMB	07	07-g	1	0	ESBL	1	CTXGP1	E				Fattened_broilers	BF3S2
B	F3S2	cloacal	CTX-EMB	08	08-f	1	0	ESBL	1	CTXGP1	E				Fattened_broilers	BF3S2
B	F3S2	cloacal	CTX-EMB	09	09-f	1	0	ESBL	1	CTXGP1	E				Fattened_broilers	BF3S2
B	F3S2	cloacal	CTX-EMB	10	10-g	1	0	ESBL	1	CTXGP1	E	CTX-M-1			Fattened_broilers	BF3S2
B	F3S2	cloacal	CTX-EMB	11	11-b	1	0	ESBL	1	CTXGP1	E				Fattened_broilers	BF3S2
B	F3S2	cloacal	CTX-EMB	12	12-g	1	0	ESBL	1	CTXGP1	E				Fattened_broilers	BF3S2
B	F3S2	cloacal	CTX-EMB	13	13-e	1	0	ESBL	1	CTXGP1	E	CTX-M-1			Fattened_broilers	BF3S2
B	F3S2	cloacal	CTX-EMB	14	14-f	1	0	ESBL	1	SHV	E		SHV-12		Fattened_broilers	BF3S2
B	F3S2	cloacal	CTX-EMB	15	15-g	1	0	ESBL	1	SHV	A				Fattened_broilers	BF3S2
B	F3S2	cloacal	CTX-EMB	16	16-f	1	0	ESBL	1	CTXGP1	E				Fattened_broilers	BF3S2
B	F3S2	cloacal	CTX-EMB	17	17-c	1	0	ESBL	1	SHV	A				Fattened_broilers	BF3S2
B	F3S2	cloacal	CTX-EMB	18	18-d	1	0	ESBL	1	CTXGP1	E				Fattened_broilers	BF3S2
B	F3S2	cloacal	CTX-EMB	19	19-e	1	0	ESBL	1	CTXGP1	E				Fattened_broilers	BF3S2
B	F3S2	cloacal	CTX-EMB	20	20-g	0	0	NEG	0	not_determined	not_determined				Fattened_broilers	BF3S2
B	F4S2	cloacal	CTX-EMB	03	03-g	0	1	AmpC	1	CMY	E				Fattened_broilers	BF4S2
B	F4S2	cloacal	CTX-EMB	04	04-d	0	1	AmpC	1	CMY	E				Fattened_broilers	BF4S2
B	F4S2	cloacal	CTX-EMB	07	07-g	0	1	AmpC	1	CMY	E			CMY-2	Fattened_broilers	BF4S2
B	F4S2	cloacal	CTX-EMB	12	12-f	0	1	AmpC	1	CMY	A			CMY-2	Fattened_broilers	BF4S2
B	F4S2	cloacal	CTX-EMB	14	14-f	1	0	ESBL	1	none_found	E				Fattened_broilers	BF4S2
B	F4S2	cloacal	CTX-EMB	17	17-g	0	1	AmpC	1	CMY	E				Fattened_broilers	BF4S2
B	F4S2	cloacal	CTX-EMB	18	18-c	0	1	AmpC	1	CMY	E				Fattened_broilers	BF4S2
B	F4S2	cloacal	CTX-EMB	20	20-g	0	1	AmpC	1	CMY	A				Fattened_broilers	BF4S2
B	F1Sc	carcass	CTX-EMB	08	08-h	0	1	AmpC	1	CMY	B2			CMY-2	Carcasses	BF1Sc
B	F1Sc	carcass	CTX-EMB	19	19-i	0	1	AmpC	1	CMY	B1			CMY-2	Carcasses	BF1Sc
B	F1Sc	carcass	CTX-EMB	20	20-i	1	0	ESBL	1	CTXGP1	D	CTX-M-1			Carcasses	BF1Sc
B	F2Sc	carcass	CTX-EMB	04	04-g	1	0	ESBL	1	CTXGP1	F	CTX-M-55			Carcasses	BF2Sc
B	F2Sc	carcass	CTX-EMB	09	09-g	1	0	ESBL	1	SHV	B1		SHV-12		Carcasses	BF2Sc
B	F2Sc	carcass	CTX-EMB	10	10-g	1	0	ESBL	1	SHV	B1				Carcasses	BF2Sc
B	F2Sc	carcass	CTX-EMB	11	11-g	1	0	ESBL	1	SHV	B1		SHV-12		Carcasses	BF2Sc
B	F2Sc	carcass	CTX-EMB	12	12-g	1	0	ESBL	1	SHV	A		SHV-12		Carcasses	BF2Sc
B	F2Sc	carcass	CTX-EMB	13	13-f	1	0	ESBL	1	SHV	B1		SHV-12		Carcasses	BF2Sc
B	F2Sc	carcass	CTX-EMB	14	14-i	1	0	ESBL	1	SHV	B1				Carcasses	BF2Sc
B	F2Sc	carcass	CTX-EMB	20	20-g	1	0	ESBL	1	SHV	B1				Carcasses	BF2Sc
B	F3Sc	carcass	CTX-EMB	01	01-g	1	0	ESBL	1	CTXGP1	A	CTX-M-1			Carcasses	BF3Sc
B	F3Sc	carcass	CTX-EMB	02	02-g	1	0	ESBL	1	SHV	A				Carcasses	BF3Sc
B	F3Sc	carcass	CTX-EMB	03	03-g	1	0	ESBL	1	SHV	A				Carcasses	BF3Sc
B	F3Sc	carcass	CTX-EMB	07	07-g	1	0	ESBL	1	SHV	A				Carcasses	BF3Sc
B	F3Sc	carcass	CTX-EMB	08	08-g	1	0	ESBL	1	SHV	B1				Carcasses	BF3Sc
B	F3Sc	carcass	CTX-EMB	10	10-g	1	0	ESBL	1	CTXGP1	F	CTX-M-55			Carcasses	BF3Sc
B	F3Sc	carcass	CTX-EMB	14	14-i	1	0	ESBL	1	SHV	A		SHV-12		Carcasses	BF3Sc
B	F3Sc	carcass	CTX-EMB	20	20-g	1	0	ESBL	1	SHV	A		SHV-12		Carcasses	BF3Sc
B	F4Sc	carcass	CTX-EMB	01	01-i	1	0	ESBL	1	CTXGP1	F	CTX-M-55			Carcasses	BF4Sc
B	F4Sc	carcass	CTX-EMB	02	02-i	0	1	AmpC	1	CMY	D				Carcasses	BF4Sc
B	F4Sc	carcass	CTX-EMB	03	03-g	0	1	AmpC	1	CMY	D			CMY-2	Carcasses	BF4Sc
B	F4Sc	carcass	CTX-EMB	06	06-a	0	1	AmpC	1	CMY	D			CMY-2	Carcasses	BF4Sc
B	F4Sc	carcass	CTX-EMB	06	06-b	0	1	AmpC	1	CMY	D				Carcasses	BF4Sc
B	F4Sc	carcass	CTX-EMB	11	11-g	1	0	ESBL	1	CTXGP1	F	CTX-M-1			Carcasses	BF4Sc
B	F4Sc	carcass	CTX-EMB	12	12-g	0	1	AmpC	1	cAmpC	B1				Carcasses	BF4Sc
B	F4Sc	carcass	CTX-EMB	14	14-g	0	1	AmpC	1	cAmpC	A				Carcasses	BF4Sc
B	F4Sc	carcass	CTX-EMB	16	16-g	0	1	AmpC	1	cAmpC	B1				Carcasses	BF4Sc
B	F4Sc	carcass	CTX-EMB	17	17-c	0	1	AmpC	1	cAmpC	B1				Carcasses	BF4Sc
B	F4Sc	carcass	CTX-EMB	20	20-h	0	1	AmpC	1	cAmpC	B1				Carcasses	BF4Sc
C	BrS1	cloacal	CTX-EMB	01	01-d	1	1	AmpC	1	CMY	B2			CMY-2	Breeder_chicks	CBrS1
C	BrS1	cloacal	CTX-EMB	02	02-c	0	1	AmpC	1	CMY	B2				Breeder_chicks	CBrS1
C	BrS1	cloacal	CTX-EMB	03	03-g	0	1	AmpC	1	CMY	B2				Breeder_chicks	CBrS1
C	BrS1	cloacal	CTX-EMB	04	04-g	0	1	AmpC	1	CMY	B2				Breeder_chicks	CBrS1
C	BrS1	cloacal	CTX-EMB	05	05-g	0	1	AmpC	1	CMY	B2				Breeder_chicks	CBrS1
C	BrS1	cloacal	CTX-EMB	06	06-d	0	1	AmpC	1	CMY	B2				Breeder_chicks	CBrS1
C	BrS1	cloacal	CTX-EMB	07	07-g	0	1	AmpC	1	CMY	B2				Breeder_chicks	CBrS1
C	BrS1	cloacal	CTX-EMB	08	08-e	0	1	AmpC	1	CMY	B2				Breeder_chicks	CBrS1
C	BrS1	cloacal	CTX-EMB	09	09-e	0	1	AmpC	1	CMY	B2				Breeder_chicks	CBrS1
C	BrS1	cloacal	CTX-EMB	10	10-g	0	1	AmpC	1	CMY	B2				Breeder_chicks	CBrS1
C	BrS1	cloacal	CTX-EMB	11	11-g	0	1	AmpC	1	CMY	B2				Breeder_chicks	CBrS1
C	BrS1	cloacal	CTX-EMB	12	12-f	0	1	AmpC	1	CMY	B2				Breeder_chicks	CBrS1
C	BrS1	cloacal	CTX-EMB	13	13-e	0	1	AmpC	1	CMY	B2				Breeder_chicks	CBrS1
C	BrS1	cloacal	CTX-EMB	14	14-f	0	1	AmpC	1	CMY	B2				Breeder_chicks	CBrS1
C	BrS1	cloacal	CTX-EMB	15	15-e	0	1	AmpC	1	CMY	B2				Breeder_chicks	CBrS1
C	BrS1	cloacal	CTX-EMB	16	16-f	0	1	AmpC	1	CMY	B2				Breeder_chicks	CBrS1
C	BrS1	cloacal	CTX-EMB	17	17-f	0	1	AmpC	1	CMY	B2				Breeder_chicks	CBrS1
C	BrS1	cloacal	CTX-EMB	18	18-d	0	1	AmpC	1	CMY	B2				Breeder_chicks	CBrS1
C	BrS1	cloacal	CTX-EMB	19	19-e	0	1	AmpC	1	CMY	B2				Breeder_chicks	CBrS1
C	BrS1	cloacal	CTX-EMB	20	20-e	0	1	AmpC	1	CMY	B2				Breeder_chicks	CBrS1
C	BrS2	cloacal	CTX-EMB	05	05-e	1	0	ESBL	1	CTXGP1	F				Breeder_layers	CBrS2
C	BrS2	cloacal	CTX-EMB	12	12-e	1	0	ESBL	1	CTXGP1	F	CTX-M-55			Breeder_layers	CBrS2
C	BrS2	cloacal	CTX-EMB	16	16-e	1	0	ESBL	1	CTXGP1	F				Breeder_layers	CBrS2
C	F1S1	cloacal	CTX-EMB	01	01-d	0	1	AmpC	1	CMY	B2			CMY-2	Fattening_chicks	CF1S1
C	F1S1	cloacal	CTX-EMB	05	05-d	1	0	ESBL	1	SHV	F				Fattening_chicks	CF1S1
C	F1S1	cloacal	CTX-EMB	07	07-d	1	0	ESBL	1	SHV	F				Fattening_chicks	CF1S1
C	F1S1	cloacal	CTX-EMB	08	08-d	1	0	ESBL	1	SHV	F				Fattening_chicks	CF1S1
C	F1S1	cloacal	CTX-EMB	09	09-d	1	0	ESBL	1	SHV	F				Fattening_chicks	CF1S1
C	F1S1	cloacal	CTX-EMB	10	10-b	0	1	AmpC	1	CMY	A			CMY-2	Fattening_chicks	CF1S1
C	F1S1	cloacal	CTX-EMB	11	11-d	1	0	ESBL	1	SHV	F				Fattening_chicks	CF1S1
C	F1S1	cloacal	CTX-EMB	12	12-d	1	0	ESBL	1	SHV	C				Fattening_chicks	CF1S1
C	F1S1	cloacal	CTX-EMB	13	13-d	1	0	ESBL	1	SHV	F				Fattening_chicks	CF1S1
C	F1S1	cloacal	CTX-EMB	14	14-d	0	1	AmpC	1	CMY	A				Fattening_chicks	CF1S1
C	F1S1	cloacal	CTX-EMB	15	15-d	1	0	ESBL	1	SHV	F				Fattening_chicks	CF1S1
C	F1S1	cloacal	CTX-EMB	16	16-d	1	0	ESBL	1	SHV	F				Fattening_chicks	CF1S1
C	F1S1	cloacal	CTX-EMB	17	17-d	1	0	ESBL	1	SHV	F				Fattening_chicks	CF1S1
C	F1S1	cloacal	CTX-EMB	18	18-d	1	0	ESBL	1	SHV	F				Fattening_chicks	CF1S1
C	F1S1	cloacal	CTX-EMB	19	19-d	1	0	ESBL	1	SHV	F				Fattening_chicks	CF1S1
C	F1S1	cloacal	CTX-EMB	20	20-d	0	1	AmpC	1	CMY	Unknown				Fattening_chicks	CF1S1
C	F2S1	cloacal	CTX-EMB	01	01-d	1	0	ESBL	1	CTXGP9	B1	CTX-M-65			Fattening_chicks	CF2S1
C	F2S1	cloacal	CTX-EMB	02	02-d	1	0	ESBL	1	SHV	A				Fattening_chicks	CF2S1
C	F2S1	cloacal	CTX-EMB	03	03-d	1	0	ESBL	1	CTXGP9	A	CTX-M-65			Fattening_chicks	CF2S1
C	F2S1	cloacal	CTX-EMB	04	04-d	1	0	ESBL	1	CTXGP1	F				Fattening_chicks	CF2S1
C	F2S1	cloacal	CTX-EMB	05	05-d	1	0	ESBL	1	CTXGP9	A				Fattening_chicks	CF2S1
C	F2S1	cloacal	CTX-EMB	06	06-d	1	0	ESBL	1	CTXGP1	F				Fattening_chicks	CF2S1
C	F2S1	cloacal	CTX-EMB	07	07-d	1	0	ESBL	1	CTXGP9	B1				Fattening_chicks	CF2S1
C	F2S1	cloacal	CTX-EMB	08	08-d	1	0	ESBL	1	CTXGP9	B1				Fattening_chicks	CF2S1
C	F2S1	cloacal	CTX-EMB	09	09-d	1	0	ESBL	1	CTXGP9	B1				Fattening_chicks	CF2S1
C	F2S1	cloacal	CTX-EMB	11	11-d	1	0	ESBL	1	CTXGP1	F	CTX-M-55			Fattening_chicks	CF2S1
C	F2S1	cloacal	CTX-EMB	11	11-e	1	0	ESBL	1	CTXGP1	F				Fattening_chicks	CF2S1
C	F2S1	cloacal	CTX-EMB	12	12-d	1	0	ESBL	1	CTXGP1	F				Fattening_chicks	CF2S1
C	F2S1	cloacal	CTX-EMB	13	13-d	1	0	ESBL	1	CTXGP1	F				Fattening_chicks	CF2S1
C	F2S1	cloacal	CTX-EMB	14	14-d	1	0	ESBL	1	CTXGP1	F				Fattening_chicks	CF2S1
C	F2S1	cloacal	CTX-EMB	15	15-d	1	0	ESBL	1	CTXGP1	F				Fattening_chicks	CF2S1
C	F2S1	cloacal	CTX-EMB	16	16-d	1	0	ESBL	1	CTXGP1	F				Fattening_chicks	CF2S1
C	F2S1	cloacal	CTX-EMB	17	17-d	1	0	ESBL	1	CTXGP1	F				Fattening_chicks	CF2S1
C	F2S1	cloacal	CTX-EMB	18	18-d	1	0	ESBL	1	SHV	A				Fattening_chicks	CF2S1
C	F2S1	cloacal	CTX-EMB	19	19-d	1	0	ESBL	1	SHV	A				Fattening_chicks	CF2S1
C	F2S1	cloacal	CTX-EMB	20	20-d	1	0	ESBL	1	CTXGP1	F				Fattening_chicks	CF2S1
C	F3S1	cloacal	CTX-EMB	01	01-d	1	0	ESBL	1	SHV	A				Fattening_chicks	CF3S1
C	F3S1	cloacal	CTX-EMB	02	02-d	1	0	ESBL	1	SHV	A				Fattening_chicks	CF3S1
C	F3S1	cloacal	CTX-EMB	03	03-d	1	0	ESBL	1	SHV	A				Fattening_chicks	CF3S1
C	F3S1	cloacal	CTX-EMB	04	04-d	1	0	ESBL	1	SHV	A				Fattening_chicks	CF3S1
C	F3S1	cloacal	CTX-EMB	05	05-d	1	0	ESBL	1	SHV	A				Fattening_chicks	CF3S1
C	F3S1	cloacal	CTX-EMB	06	06-d	1	0	ESBL	1	SHV	A				Fattening_chicks	CF3S1
C	F3S1	cloacal	CTX-EMB	07	07-d	1	0	ESBL	1	SHV	A				Fattening_chicks	CF3S1
C	F3S1	cloacal	CTX-EMB	08	08-d	1	0	ESBL	1	SHV	A				Fattening_chicks	CF3S1
C	F3S1	cloacal	CTX-EMB	09	09-d	1	0	ESBL	1	SHV	A				Fattening_chicks	CF3S1
C	F3S1	cloacal	CTX-EMB	10	10-d	1	0	ESBL	1	SHV	A				Fattening_chicks	CF3S1
C	F3S1	cloacal	CTX-EMB	11	11-d	1	0	ESBL	1	SHV	A				Fattening_chicks	CF3S1
C	F3S1	cloacal	CTX-EMB	12	12-d	1	0	ESBL	1	SHV	A				Fattening_chicks	CF3S1
C	F3S1	cloacal	CTX-EMB	13	13-d	0	1	AmpC	1	CMY	E			CMY-2	Fattening_chicks	CF3S1
C	F3S1	cloacal	CTX-EMB	14	14-d	0	1	AmpC	1	CMY	A			CMY-2	Fattening_chicks	CF3S1
C	F3S1	cloacal	CTX-EMB	15	15-d	1	0	ESBL	1	SHV	A				Fattening_chicks	CF3S1
C	F3S1	cloacal	CTX-EMB	16	16-d	1	0	ESBL	1	SHV	A				Fattening_chicks	CF3S1
C	F3S1	cloacal	CTX-EMB	17	17-d	0	1	AmpC	1	CMY	A				Fattening_chicks	CF3S1
C	F3S1	cloacal	CTX-EMB	18	18-d	1	0	ESBL	1	SHV	A				Fattening_chicks	CF3S1
C	F3S1	cloacal	CTX-EMB	19	19-d	1	0	ESBL	1	SHV	A				Fattening_chicks	CF3S1
C	F3S1	cloacal	CTX-EMB	20	20-d	1	0	ESBL	1	SHV	A				Fattening_chicks	CF3S1
C	F4S1	cloacal	CTX-EMB	01	01-d	1	0	ESBL	1	CTXGP9	B1	CTX-M-65			Fattening_chicks	CF4S1
C	F4S1	cloacal	CTX-EMB	03	03-d	1	0	ESBL	1	SHV	A				Fattening_chicks	CF4S1
C	F4S1	cloacal	CTX-EMB	04	04-d	1	0	ESBL	1	CTXGP9	B1				Fattening_chicks	CF4S1
C	F4S1	cloacal	CTX-EMB	05	05-d	1	0	ESBL	1	SHV	A				Fattening_chicks	CF4S1
C	F4S1	cloacal	CTX-EMB	06	06-d	1	0	ESBL	1	CTXGP9	B1				Fattening_chicks	CF4S1
C	F4S1	cloacal	CTX-EMB	07	07-d	1	0	ESBL	1	SHV	A				Fattening_chicks	CF4S1
C	F4S1	cloacal	CTX-EMB	08	08-d	1	0	ESBL	1	SHV	A				Fattening_chicks	CF4S1
C	F4S1	cloacal	CTX-EMB	10	10-d	1	0	ESBL	1	CTXGP9	B1				Fattening_chicks	CF4S1
C	F4S1	cloacal	CTX-EMB	11	11-d	1	0	ESBL	1	SHV	A				Fattening_chicks	CF4S1
C	F4S1	cloacal	CTX-EMB	12	12-d	1	0	ESBL	1	SHV	A				Fattening_chicks	CF4S1
C	F4S1	cloacal	CTX-EMB	13	13-d	1	0	ESBL	1	SHV	A		SHV-12		Fattening_chicks	CF4S1
C	F4S1	cloacal	CTX-EMB	14	14-d	1	0	ESBL	1	SHV	A				Fattening_chicks	CF4S1
C	F4S1	cloacal	CTX-EMB	15	15-d	0	1	AmpC	1	CMY	F			CMY-2	Fattening_chicks	CF4S1
C	F4S1	cloacal	CTX-EMB	16	16-d	1	0	ESBL	1	SHV	A				Fattening_chicks	CF4S1
C	F4S1	cloacal	CTX-EMB	17	17-d	1	0	ESBL	1	SHV	A				Fattening_chicks	CF4S1
C	F4S1	cloacal	CTX-EMB	18	18-d	0	1	AmpC	1	cAmpC	F				Fattening_chicks	CF4S1
C	F4S1	cloacal	CTX-EMB	20	20-d	1	0	ESBL	1	SHV	A				Fattening_chicks	CF4S1
C	F1S2	cloacal	CTX-EMB	04	04-d	1	0	ESBL	1	CTXGP1	F				Fattened_broilers	CF1S2
C	F1S2	cloacal	CTX-EMB	06	06-d	1	0	ESBL	1	CTXGP1	F				Fattened_broilers	CF1S2
C	F1S2	cloacal	CTX-EMB	11	11-d	1	0	ESBL	1	CTXGP1	F				Fattened_broilers	CF1S2
C	F1S2	cloacal	CTX-EMB	13	13-d	1	0	ESBL	1	CTXGP1	F				Fattened_broilers	CF1S2
C	F1S2	cloacal	CTX-EMB	14	14-d	1	0	ESBL	1	CTXGP1	F				Fattened_broilers	CF1S2
C	F1S2	cloacal	CTX-EMB	16	16-d	1	0	ESBL	1	CTXGP1	F				Fattened_broilers	CF1S2
C	F1S2	cloacal	CTX-EMB	17	17-d	1	0	ESBL	1	CTXGP1	F				Fattened_broilers	CF1S2
C	F1S2	cloacal	CTX-EMB	19	19-d	1	0	ESBL	1	CTXGP1	F	CTX-M-55			Fattened_broilers	CF1S2
C	F2S2	cloacal	CTX-EMB	02	02-d	1	0	ESBL	1	CTXGP2	A	CTX-M-2			Fattened_broilers	CF2S2
C	F2S2	cloacal	CTX-EMB	03	03-d	1	0	ESBL	1	SHV	A				Fattened_broilers	CF2S2
C	F2S2	cloacal	CTX-EMB	04	04-d	1	0	ESBL	1	CTXGP1	F	CTX-M-55			Fattened_broilers	CF2S2
C	F2S2	cloacal	CTX-EMB	05	05-d	1	0	ESBL	1	CTXGP2	A				Fattened_broilers	CF2S2
C	F2S2	cloacal	CTX-EMB	06	06-d	1	0	ESBL	1	CTXGP1	F				Fattened_broilers	CF2S2
C	F2S2	cloacal	CTX-EMB	07	07-d	1	0	ESBL	1	CTXGP2	A				Fattened_broilers	CF2S2
C	F2S2	cloacal	CTX-EMB	08	08-d	1	0	ESBL	1	CTXGP1	F				Fattened_broilers	CF2S2
C	F2S2	cloacal	CTX-EMB	09	09-d	0	0	NEG	0	not_determined	not_determined				Fattened_broilers	CF2S2
C	F2S2	cloacal	CTX-EMB	11	11-d	1	0	ESBL	1	CTXGP2	A				Fattened_broilers	CF2S2
C	F2S2	cloacal	CTX-EMB	12	12-d	1	0	ESBL	1	CTXGP2	A				Fattened_broilers	CF2S2
C	F2S2	cloacal	CTX-EMB	13	13-d	1	0	ESBL	1	CTXGP1	F				Fattened_broilers	CF2S2
C	F2S2	cloacal	CTX-EMB	14	14-d	1	0	ESBL	1	CTXGP2	A				Fattened_broilers	CF2S2
C	F2S2	cloacal	CTX-EMB	15	15-d	1	0	ESBL	1	CTXGP2	A				Fattened_broilers	CF2S2
C	F2S2	cloacal	CTX-EMB	16	16-d	1	0	ESBL	1	CTXGP2	A				Fattened_broilers	CF2S2
C	F2S2	cloacal	CTX-EMB	17	17-d	1	1	ESBL-AmpC	1	CTXGP1	F				Fattened_broilers	CF2S2
C	F2S2	cloacal	CTX-EMB	18	18-d	1	0	ESBL	1	CTXGP2	A				Fattened_broilers	CF2S2
C	F2S2	cloacal	CTX-EMB	19	19-d	1	0	ESBL	1	CTXGP2	A				Fattened_broilers	CF2S2
C	F2S2	cloacal	CTX-EMB	20	20-d	1	0	ESBL	1	CTXGP2	A				Fattened_broilers	CF2S2
C	F3S2	cloacal	CTX-EMB	01	01-d	1	0	ESBL	1	CTXGP1	F				Fattened_broilers	CF3S2
C	F3S2	cloacal	CTX-EMB	03	03-d	1	0	ESBL	1	CTXGP1	F				Fattened_broilers	CF3S2
C	F3S2	cloacal	CTX-EMB	04	04-c	1	0	ESBL	1	CTXGP1	F	CTX-M-55			Fattened_broilers	CF3S2
C	F3S2	cloacal	CTX-EMB	05	05-d	1	0	ESBL	1	CTXGP1	F				Fattened_broilers	CF3S2
C	F3S2	cloacal	CTX-EMB	06	06-d	1	0	ESBL	1	SHV	A		SHV-12		Fattened_broilers	CF3S2
C	F3S2	cloacal	CTX-EMB	07	07-d	1	0	ESBL	1	CTXGP1	F				Fattened_broilers	CF3S2
C	F3S2	cloacal	CTX-EMB	13	13-d	1	0	ESBL	1	CTXGP1	F				Fattened_broilers	CF3S2
C	F3S2	cloacal	CTX-EMB	14	14-d	1	0	ESBL	1	CTXGP1	F				Fattened_broilers	CF3S2
C	F3S2	cloacal	CTX-EMB	20	20-d	0	1	AmpC	1	not_determined	not_determined				Fattened_broilers	CF3S2
C	F4S2	cloacal	CTX-EMB	01	01-d	0	1	AmpC	1	CMY	E				Fattened_broilers	CF4S2
C	F4S2	cloacal	CTX-EMB	02	02-d	1	0	ESBL	1	CTXGP1	F	CTX-M-55			Fattened_broilers	CF4S2
C	F4S2	cloacal	CTX-EMB	05	05-d	1	0	ESBL	1	SHV	A		SHV-12		Fattened_broilers	CF4S2
C	F4S2	cloacal	CTX-EMB	14	14-d	0	1	AmpC	1	cAmpC	F				Fattened_broilers	CF4S2
C	F4S2	cloacal	CTX-EMB	16	16-d	0	0	NEG	0	not_determined	not_determined				Fattened_broilers	CF4S2
C	F4S2	cloacal	CTX-EMB	18	18-d	0	1	AmpC	1	none_found	F				Fattened_broilers	CF4S2
C	F1Sc	carcass	CTX-EMB	01	01-e	1	0	ESBL	1	CTXGP1	F	CTX-M-55			Carcasses	CF1Sc
C	F1Sc	carcass	CTX-EMB	02	02-e	1	1	ESBL	1	CTXGP1	F				Carcasses	CF1Sc
C	F1Sc	carcass	CTX-EMB	04	04-e	1	0	ESBL	1	CTXGP1	B2	CTX-M-55			Carcasses	CF1Sc
C	F1Sc	carcass	CTX-EMB	06	06-e	1	0	ESBL	1	CTXGP1	F				Carcasses	CF1Sc
C	F1Sc	carcass	CTX-EMB	08	08-e	1	0	ESBL	1	CTXGP1	F				Carcasses	CF1Sc
C	F1Sc	carcass	CTX-EMB	09	09-e	1	0	ESBL	1	CTXGP1	F				Carcasses	CF1Sc
C	F1Sc	carcass	CTX-EMB	10	10-e	1	0	ESBL	1	CTXGP1	F				Carcasses	CF1Sc
C	F1Sc	carcass	CTX-EMB	13	13-e	1	0	ESBL	1	CTXGP1	F				Carcasses	CF1Sc
C	F1Sc	carcass	CTX-EMB	14	14-e	1	0	ESBL	1	CTXGP1	F				Carcasses	CF1Sc
C	F1Sc	carcass	CTX-EMB	16	16-e	1	0	ESBL	1	SHV	A		SHV-12		Carcasses	CF1Sc
C	F1Sc	carcass	CTX-EMB	05	05-f	1	0	ESBL	1	CTXGP1	F				Carcasses	CF1Sc
C	F1Sc	carcass	CTX-EMB	07	07-e	1	0	ESBL	1	CTXGP1	F				Carcasses	CF1Sc
C	F1Sc	carcass	CTX-EMB	17	17-f	1	0	ESBL	1	CTXGP1	F				Carcasses	CF1Sc
C	F2Sc	carcass	CTX-EMB	11	11-e	1	0	ESBL	1	CTXGP1	B2	CTX-M-55			Carcasses	CF2Sc
C	F2Sc	carcass	CTX-EMB	01	01-f	1	0	ESBL	1	CTXGP2	A	CTX-M-2			Carcasses	CF2Sc
C	F2Sc	carcass	CTX-EMB	02	02-f	1	0	ESBL	1	CTXGP1	A				Carcasses	CF2Sc
C	F2Sc	carcass	CTX-EMB	03	03-f	1	0	ESBL	1	CTXGP9	C	CTX-M-65			Carcasses	CF2Sc
C	F2Sc	carcass	CTX-EMB	05	05-f	1	0	ESBL	1	CTXGP1	A				Carcasses	CF2Sc
C	F2Sc	carcass	CTX-EMB	06	06-h	1	0	ESBL	1	CTXGP1	B1				Carcasses	CF2Sc
C	F2Sc	carcass	CTX-EMB	07	07-h	1	0	ESBL	1	CTXGP1	B1	CTX-M-55			Carcasses	CF2Sc
C	F2Sc	carcass	CTX-EMB	09	09-f	1	0	ESBL	1	CTXGP9	B1	CTX-M-65			Carcasses	CF2Sc
C	F2Sc	carcass	CTX-EMB	10	10-f	1	0	ESBL	1	CTXGP1	B1				Carcasses	CF2Sc
C	F2Sc	carcass	CTX-EMB	17	17-f	1	0	ESBL	1	CTXGP1	F				Carcasses	CF2Sc
C	F2Sc	carcass	CTX-EMB	13	13-f	1	0	ESBL	1	CTXGP1	F	CTX-M-55			Carcasses	CF2Sc
C	F2Sc	carcass	CTX-EMB	14	14-f	1	0	ESBL	1	CTXGP9	B1				Carcasses	CF2Sc
C	F3Sc	carcass	CTX-EMB	01	01-e	1	0	ESBL	1	SHV	F		SHV-12		Carcasses	CF3Sc
C	F3Sc	carcass	CTX-EMB	02	02-e	0	1	AmpC	1	cAmpC	A				Carcasses	CF3Sc
C	F3Sc	carcass	CTX-EMB	03	03-e	0	1	AmpC	1	cAmpC	F				Carcasses	CF3Sc
C	F3Sc	carcass	CTX-EMB	04	04-e	0	1	AmpC	1	cAmpC	B1				Carcasses	CF3Sc
C	F3Sc	carcass	CTX-EMB	05	05-e	0	1	AmpC	1	none_found	F				Carcasses	CF3Sc
C	F3Sc	carcass	CTX-EMB	06	06-e	1	0	ESBL	1	CTXGP1	F				Carcasses	CF3Sc
C	F3Sc	carcass	CTX-EMB	07	07-e	0	1	AmpC	1	none_found	B1				Carcasses	CF3Sc
C	F3Sc	carcass	CTX-EMB	09	09-e	1	0	ESBL	1	SHV	A				Carcasses	CF3Sc
C	F4Sc	carcass	CTX-EMB	01	01-e	0	1	AmpC	1	cAmpC	B1				Carcasses	CF4Sc
C	F4Sc	carcass	CTX-EMB	03	03-e	1	0	ESBL	1	CTXGP1	F	CTX-M-55			Carcasses	CF4Sc
C	F3Sc	carcass	CTX-EMB	08	08-f	0	1	AmpC	1	none_found	B1				Carcasses	CF3Sc
C	F3Sc	carcass	CTX-EMB	10	10-f	1	0	ESBL	1	SHV	F				Carcasses	CF3Sc
C	F4Sc	carcass	CTX-EMB	02	02-f	1	0	ESBL	1	SHV	A				Carcasses	CF4Sc
C	F4Sc	carcass	CTX-EMB	05	05-e	1	0	ESBL	1	CTXGP1	F				Carcasses	CF4Sc
C	F4Sc	carcass	CTX-EMB	07	07-f	1	0	ESBL	1	CTXGP1	F	CTX-M-55			Carcasses	CF4Sc
C	F4Sc	carcass	CTX-EMB	08	08-f	0	0	NEG	0	not_determined	not_determined				Carcasses	CF4Sc
C	F4Sc	carcass	CTX-EMB	10	10-f	1	0	ESBL	1	CTXGP1	F				Carcasses	CF4Sc
C	F4Sc	carcass	CTX-EMB	09	09-f	1	0	ESBL	1	CTXGP1	F				Carcasses	CF4Sc
C	F3Sc	carcass	CTX-EMB	14	14-e	1	0	ESBL	1	CTXGP1	F				Carcasses	CF3Sc
C	F3Sc	carcass	CTX-EMB	16	16-e	1	0	ESBL	1	CTXGP1	F				Carcasses	CF3Sc
C	F3Sc	carcass	CTX-EMB	12	12-e	1	0	ESBL	1	CTXGP1	F				Carcasses	CF3Sc
C	F3Sc	carcass	CTX-EMB	15	15-e	1	0	ESBL	1	CTXGP1	F	CTX-M-55			Carcasses	CF3Sc
C	F3Sc	carcass	CTX-EMB	20	20-e	1	0	ESBL	1	SHV	A				Carcasses	CF3Sc
C	F3Sc	carcass	CTX-EMB	17	17-e	0	1	AmpC	1	cAmpC	B1				Carcasses	CF3Sc
C	F4Sc	carcass	CTX-EMB	19	19-e	0	1	AmpC	1	none_found	F				Carcasses	CF4Sc
C	F4Sc	carcass	CTX-EMB	20	20-e	1	0	ESBL	1	CTXGP9	B1	CTX-M-65			Carcasses	CF4Sc
C	F4Sc	carcass	CTX-EMB	12	12-f	1	0	ESBL	1	CTXGP1	D	CTX-M-1			Carcasses	CF4Sc
C	F4Sc	carcass	CTX-EMB	15	15-f	1	0	ESBL	1	CTXGP1	D				Carcasses	CF4Sc
C	F4Sc	carcass	CTX-EMB	18	18-f	0	1	AmpC	1	cAmpC	F				Carcasses	CF4Sc
C	F4Sc	carcass	CTX-EMB	11	11-f	1	0	ESBL	1	none_found	D				Carcasses	CF4Sc
